# Supplementary material for: Development and Implementation of an Antimicrobial Stewardship Checklist in Sub-Saharan Africa: A Co-Creation Consensus Approach
Source: Healthcare (Basel). 2022 Sep 6;10(9):1706. doi: 10.3390/healthcare10091706 (PMC9498699; doi:10.3390/healthcare10091706)
Supplement: Supplementary file 1 [file healthcare-10-01706-s001.zip]

Archive with 1 entries (1 files):
- healthcare-1853935-supplementary.pdf
